# Supplementary material for: Clinical validation of engineered CRISPR/Cas12a for rapid SARS-CoV-2 detection
Source: Commun Med (Lond). 2022 Jan 12;2:7. doi: 10.1038/s43856-021-00066-4 (PMC9053293; doi:10.1038/s43856-021-00066-4)
Supplement: Supplementary file 2 — Supplementary Data 1 [file 43856_2021_66_MOESM2_ESM.xlsx]

## Sheet: Figure 1.c
	RFU						RFU						RFU						RFU						RFU						RFU
Time (min)	crN1-WT						crN1-Mod						crN2-WT						crN2-Mod						NTC-WT						NTC-Mod
	1	2	3	4	5	6	1	2	3	4	5	6	1	2	3	4	5	6	1	2	3	4	5	6	1	2	3	4	5	6	1	2	3	4	5	6
0	78635	80760	66409	112705	102377	104304	77117	69141	84756	67678	70448	81770	66427	62259	52838	29128	31707	31303	130471	144335	157416	70091	71695	87104	21952	25332	27270	26225	25008	26363	22988	25985	27351	26269	23877	25888
2.5	130861	133086	111606	170180	163663	165727	163400	149742	182320	156034	167680	190985	89317	88348	75244	39236	43072	42030	255150	274357	294003	148906	149961	180918	23994	25345	27576	26777	25580	26785	23230	26025	27327	25897	24372	25991
5	198288	198139	170173	245943	237135	241275	298264	280003	329404	301954	327138	363895	118423	118900	101139	53121	58703	55495	408563	427637	459208	260189	259401	303185	25166	25780	28278	27179	26183	27429	23599	26459	27936	25840	25040	26520
7.5	275834	268885	241261	331263	312629	323630	474515	456364	519519	510445	550151	612194	148253	151884	128845	69746	77100	71449	578943	601696	636660	397136	394912	454933	25982	26058	28437	27510	26515	27572	24043	26876	28463	26516	25279	26780
10	363495	341208	316851	417916	386724	415016	676900	660775	734656	764288	824309	928928	182560	186000	159734	88837	96897	88035	758904	781441	826009	558826	549702	629809	26457	26558	28867	27876	26968	28077	24185	27383	28834	26880	25902	27061
12.5	451193	415713	398660	502771	459588	509410	868949	869237	952942	1047124	1139530	1296072	216796	219084	189358	109400	117600	106721	944058	961498	1015472	733087	718595	815748	26771	26987	29009	28086	27091	28205	24753	27848	29166	27229	26222	27329
15	542021	484751	479593	584660	524309	605582	1023421	1056079	1159661	1324103	1446477	1667273	251831	252974	221003	131318	140114	126489	1136788	1137250	1213066	918220	898402	1014133	27149	27371	29283	28454	27707	28469	25052	28162	29442	27784	26404	27395
17.5	628870	555662	563694	658196	582911	695995	1175248	1242614	1351039	1600039	1764727	2028055	287882	283318	253274	153088	160766	147425	1313663	1302469	1399474	1106289	1083028	1216610	27340	27727	29388	28751	27843	28420	25319	28556	29825	28080	26738	27826
20	715711	621613	641560	720174	636948	777475	1308281	1408912	1532259	1836198	2018998	2297870	324553	317170	285970	173950	182434	166223	1472134	1461451	1559866	1298850	1258833	1415925	27782	28017	29318	28919	27989	28663	25418	28810	29972	28399	26986	27691
22.5	800390	686734	718551	785688	685926	866000	1433009	1575673	1705692	2046507	2215621	2502275	360299	344750	319317	194010	204908	184719	1626498	1614333	1702898	1485179	1418741	1610587	27848	28291	29420	28869	28226	28555	25573	28946	29908	28669	26995	27878
25	884306	746072	794888	849243	724611	947830	1558933	1722343	1868522	2241650	2369106	2619459	400102	375771	355668	215908	224991	201864	1779582	1736111	1855985	1639059	1576145	1798937	28132	28352	29321	28879	28181	28268	25621	29029	30033	28656	27196	27603
27.5	953095	800587	872322	917707	768809	1023678	1666719	1865533	1985752	2387020	2474498	2680606	440163	401103	388368	240350	246621	219684	1896037	1841070	1975004	1804603	1720657	1965893	28253	28142	29247	28666	27989	27949	25610	29156	29990	28495	26784	27463
30	1036917	859827	954198	980645	803401	1089964	1771437	1960957	2128303	2496882	2531141	2706096	479799	428490	419373	263807	265882	238917	1995424	1937885	2055187	1907741	1846870	2130178	28300	28081	28489	28509	27952	27793	25337	29142	29463	28523	26751	27392
32.5	1106848	919802	1022029	1037818	836739	1150328	1871219	2045395	2191068	2563475	2548878	2693003	515002	453545	440317	285517	288349	259600	2086930	2030792	2139223	2034890	1959287	2226074	28073	27513	27900	27799	27608	27323	24872	28773	28841	27950	26179	27255
35	1174050	976440	1085338	1105986	878200	1208900	1948151	2143589	2239289	2566281	2557263	2716083	546687	479972	460638	306710	309524	279754	2158110	2124744	2213275	2126755	2068901	2373232	27702	26622	27141	27387	27198	27062	24244	28541	28056	27248	26107	26757
37.5	1254590	1042344	1138624	1169612	910561	1265751	2055962	2208587	2289888	2609764	2580391	2676856	574631	507658	483979	330445	330413	297448	2191720	2190920	2277760	2210913	2171984	2441316	27328	26158	26399	26816	26833	26583	23526	27800	27443	26682	25748	26577
40	1325074	1106462	1197942	1235491	958188	1321941	2123767	2256155	2324894	2615370	2596067	2687821	587923	537201	508940	354129	356330	318149	2242504	2230596	2345564	2255228	2243042	2527078	26801	25439	25845	26385	26444	26531	23071	27498	26655	26356	25181	26181
42.5	1384780	1162808	1230243	1289695	999963	1369731	2202234	2278661	2369056	2590045	2590955	2707962	604892	570380	531161	378791	379385	338527	2278127	2252018	2358213	2318147	2287448	2613834	26162	24706	25076	25734	26110	26079	22297	26792	26081	25957	24948	26038
45	1427032	1224364	1279808	1323329	1052828	1411148	2227662	2319821	2337466	2587794	2561756	2671008	625938	595043	557064	400952	404178	357973	2305257	2304257	2408437	2363076	2341991	2640359	25797	24280	24495	25338	25788	25652	22021	26297	25285	25421	24585	25823
47.5	1474796	1271737	1330405	1365148	1100840	1450781	2281432	2318756	2346646	2559675	2581878	2668943	651480	627586	583163	423509	430317	377889	2324124	2303768	2404277	2426824	2409038	2716277	25227	23515	23802	24746	25487	25510	21366	25902	24853	25012	24279	25519
50	1497366	1332856	1373002	1392667	1154643	1501259	2311756	2323527	2357658	2550704	2561380	2681719	679186	658589	607214	446664	461786	398354	2335594	2347017	2456891	2433026	2428998	2755027	24857	22946	23226	24600	25139	25091	20859	25267	24447	24567	23799	25353
52.5	1535687	1393140	1420131	1433327	1196558	1532525	2354448	2353071	2357579	2538247	2583066	2653254	709855	698033	630144	472344	488863	419799	2377437	2366319	2462449	2477857	2443118	2764909	24243	22512	22736	24084	24893	24996	20391	24756	23785	24087	23456	25050
55	1591355	1441935	1453133	1464244	1250550	1556435	2365979	2365381	2378761	2548476	2551723	2671251	734278	733507	654158	497154	504131	439969	2376487	2346408	2458483	2497428	2464295	2753177	23837	22115	22358	23693	24670	24570	19876	24362	23370	23784	23288	24750
57.5	1615776	1471572	1492743	1502724	1314037	1603129	2344463	2379330	2385889	2578769	2544805	2639408	758765	749408	675466	518291	518300	463409	2375775	2351916	2436695	2508965	2463508	2765628	23382	21628	21860	23158	24190	24427	19453	23841	22766	23366	22896	24669
60	1654495	1502060	1514718	1529379	1347093	1632690	2365247	2370222	2376716	2543534	2566249	2659992	784454	757134	699334	541555	530816	481744	2370319	2354441	2472213	2476281	2500980	2766479	22874	21226	21519	22744	23890	24269	19127	23479	22379	23106	22716	24432

## Sheet: Figure 1.d
	RFU						RFU						RFU						RFU						RFU						RFU
Time (min)	crE1-WT						crE1-Mod						crE2-WT						crE2-Mod						NTC-WT						NTC-Mod
	1	2	3	4	5	6	1	2	3	4	5	6	1	2	3	4	5	6	1	2	3	4	5	6	1	2	3	4	5	6	1	2	3	4	5	6
0	68648	61929	60207	54718	54696	56166	78295	81332	91385	113597	110619	108009	43061	43701	40508	41385	38656	39918	39038	47246	46519	57858	59426	68457	21952	25332	27270	26225	25008	26363	22988	25985	27351	26269	23877	25888
2.5	124819	108881	110478	80173	81274	85070	177880	192355	218823	213313	211046	209086	62654	62946	62739	55713	52062	54669	81446	98611	102653	107000	111976	133022	23994	25345	27576	26777	25580	26785	23230	26025	27327	25897	24372	25991
5	196606	169800	177802	113357	113836	121500	321774	350842	402460	348191	344537	343490	90312	90758	92754	75458	70103	73817	161564	192100	201855	190092	196200	234099	25166	25780	28278	27179	26183	27429	23599	26459	27936	25840	25040	26520
7.5	274567	238290	251057	151250	150458	159136	487241	533771	609351	501011	509353	497845	124354	124503	129951	99369	91546	97064	282910	330629	350528	309954	321014	375707	25982	26058	28437	27510	26515	27572	24043	26876	28463	26516	25279	26780
10	355073	306610	324529	192040	189053	202939	656256	725448	825431	660116	684427	666381	162967	164161	172762	125594	115739	122808	441694	509250	539108	464835	480907	549958	26457	26558	28867	27876	26968	28077	24185	27383	28834	26880	25902	27061
12.5	435609	373384	398697	234113	225246	247505	813326	912115	1036810	813188	858260	834398	206655	206052	218331	155939	143839	154072	618933	711825	757303	641509	672774	746941	26771	26987	29009	28086	27091	28205	24753	27848	29166	27229	26222	27329
15	511949	439899	471712	275961	265847	289692	950541	1083292	1233771	958503	1025965	996395	250668	248525	267499	187237	171691	182649	795094	919303	983682	816088	867961	949620	27149	27371	29283	28454	27707	28469	25052	28162	29442	27784	26404	27395
17.5	584642	503007	541808	318629	305241	336041	1073777	1239023	1410246	1105893	1195156	1154485	294748	289669	317682	221455	202889	213855	952524	1105621	1220927	993226	1061104	1151262	27340	27727	29388	28751	27843	28420	25319	28556	29825	28080	26738	27826
20	656419	559705	610526	348641	346425	378518	1185880	1390232	1574201	1233628	1351473	1295590	335145	331200	365881	253655	231165	244477	1108543	1286672	1440499	1147872	1249574	1343941	27782	28017	29318	28919	27989	28663	25418	28810	29972	28399	26986	27691
22.5	723835	617118	673472	390674	385352	420434	1283805	1539628	1722387	1350696	1488461	1429224	377747	369729	416288	287041	260122	277568	1255572	1449054	1636739	1282190	1425133	1515099	27848	28291	29420	28869	28226	28555	25573	28946	29908	28669	26995	27878
25	783839	667842	731628	428680	421933	452931	1372977	1660325	1847933	1472308	1619471	1541556	415879	405197	466581	317855	291789	308222	1395027	1594113	1822810	1421103	1592584	1671180	28132	28352	29321	28879	28181	28268	25621	29029	30033	28656	27196	27603
27.5	839092	710436	783097	457018	451632	483949	1451802	1778447	1960069	1549120	1729010	1633608	448539	432209	508866	345789	317934	336016	1541754	1704363	1971913	1530487	1705172	1800436	28253	28142	29247	28666	27989	27949	25610	29156	29990	28495	26784	27463
30	873646	731563	819684	483892	476575	512448	1496099	1862394	2035330	1649133	1815588	1717931	471783	450996	545808	372583	342956	365243	1665249	1783338	2064374	1642124	1826012	1939282	28300	28081	28489	28509	27952	27793	25337	29142	29463	28523	26751	27392
32.5	901633	743309	839503	505264	500049	531769	1550683	1917287	2101364	1700003	1877302	1793927	485869	461097	572868	396005	365092	390313	1771068	1836229	2094884	1735447	1920211	2057445	28073	27513	27900	27799	27608	27323	24872	28773	28841	27950	26179	27255
35	916921	752286	854556	523682	518834	558575	1569338	1931187	2142927	1777042	1964523	1874944	495617	472537	596260	413949	385280	416078	1846230	1876972	2123883	1797578	1999893	2134829	27702	26622	27141	27387	27198	27062	24244	28541	28056	27248	26107	26757
37.5	930679	756220	867265	542011	540506	578495	1593588	1965518	2137263	1842104	2005723	1937903	505468	477495	611573	433839	408655	442866	1915240	1900206	2168696	1882610	2085674	2213076	27328	26158	26399	26816	26833	26583	23526	27800	27443	26682	25748	26577
40	950313	760416	876881	560459	558332	604881	1604039	1969201	2134719	1881653	2073870	1992981	510394	484372	623656	453039	430089	468959	1948387	1914683	2136837	1939514	2144532	2314219	26801	25439	25845	26385	26444	26531	23071	27498	26655	26356	25181	26181
42.5	960638	765912	890488	576424	576886	623147	1641966	1998343	2168361	1947832	2115545	2064549	518235	490537	641241	472364	449430	492992	1946444	1951974	2128498	1984024	2220244	2352775	26162	24706	25076	25734	26110	26079	22297	26792	26081	25957	24948	26038
45	967507	766527	898317	592423	592290	642237	1655643	1999887	2160511	1979145	2170009	2139051	522601	494127	654783	488772	468350	516782	1923989	1963088	2125940	2058709	2242600	2417203	25797	24280	24495	25338	25788	25652	22021	26297	25285	25421	24585	25823
47.5	981202	775009	902821	605146	606812	659223	1678896	1972065	2131627	2028581	2186823	2187803	531169	499905	664551	504848	483972	535482	1926088	1935039	2106809	2068333	2274499	2470295	25227	23515	23802	24746	25487	25510	21366	25902	24853	25012	24279	25519
50	989617	783301	908715	616786	622925	678564	1715508	1970024	2132503	2061185	2197238	2230784	539495	507413	675380	519648	502527	558531	1873677	1959605	2052243	2102995	2306487	2491067	24857	22946	23226	24600	25139	25091	20859	25267	24447	24567	23799	25353
52.5	998974	789137	918246	628246	634050	696232	1745813	1960627	2115876	2086960	2202230	2238342	550396	515109	685390	535808	521646	580814	1841482	1952726	2031881	2148677	2335055	2555039	24243	22512	22736	24084	24893	24996	20391	24756	23785	24087	23456	25050
55	1014614	801722	919759	642071	649909	712923	1769284	1964250	2097194	2087494	2240021	2298049	556713	521198	692487	547894	535261	599656	1792708	1913547	2007724	2162023	2338720	2564411	23837	22115	22358	23693	24670	24570	19876	24362	23370	23784	23288	24750
57.5	1018114	808252	927867	656519	660392	728325	1783797	1926084	2052353	2086758	2216842	2297139	568910	531780	701431	561694	550369	620654	1745594	1888520	1953799	2173043	2327361	2586836	23382	21628	21860	23158	24190	24427	19453	23841	22766	23366	22896	24669
60	1025849	823243	934574	665125	672641	740572	1798021	1888576	2023080	2099140	2215899	2303551	576055	539910	708188	574027	565515	638751	1718993	1864467	1928410	2151890	2295387	2566273	22874	21226	21519	22744	23890	24269	19127	23479	22379	23106	22716	24432

## Sheet: Figure 1.e
	RFU						RFU						RFU						RFU						RFU						RFU
Time (min)	crR1-WT						crR1-Mod						crR2-WT						crR2-Mod						NTC-WT						NTC-Mod
	1	2	3	4	5	6	1	2	3	4	5	6	1	2	3	4	5	6	1	2	3	4	5	6	1	2	3	4	5	6	1	2	3	4	5	6
0	37745	37379	35254	38652	40157	39687	29643	34363	35614	39458	41573	43579	39024	38816	37723	40874	37379	36593	28700	32914	32548	34811	33968	31881	21952	25332	27270	26225	25008	26363	22988	25985	27351	26269	23877	25888
2.5	50403	48132	48447	53145	54780	55272	42703	49247	54522	59278	62758	68126	58758	55314	58120	61174	54627	55253	35962	42332	43662	46554	46144	45914	23994	25345	27576	26777	25580	26785	23230	26025	27327	25897	24372	25991
5	72112	67246	70450	75067	75938	77546	68108	77580	89168	91686	95927	105596	94698	87335	93992	95896	82615	85589	55519	66373	70235	73236	73508	75507	25166	25780	28278	27179	26183	27429	23599	26459	27936	25840	25040	26520
7.5	102597	94137	101428	103690	104771	106824	108302	121715	141178	139388	143908	158347	146959	133276	146058	143132	120355	126518	93956	110018	118143	119588	122332	125345	25982	26058	28437	27510	26515	27572	24043	26876	28463	26516	25279	26780
10	143462	129758	139691	138896	140409	141455	166559	186264	216034	203279	210658	228385	208165	191676	210610	201066	168870	177312	154457	179729	190868	190252	193909	200374	26457	26558	28867	27876	26968	28077	24185	27383	28834	26880	25902	27061
12.5	191594	175208	185308	178243	179294	182880	245167	275800	316168	290153	298596	317946	279011	256296	283982	263367	224030	234892	239733	274966	290743	284489	295543	300025	26771	26987	29009	28086	27091	28205	24753	27848	29166	27229	26222	27329
15	248582	224522	239555	224223	224743	227336	345647	387113	443571	399689	410567	424947	350478	323086	363590	328903	284220	294456	346278	395317	412855	399990	416545	422149	27149	27371	29283	28454	27707	28469	25052	28162	29442	27784	26404	27395
17.5	306679	275796	298305	271276	271025	274395	466230	525275	587870	531830	540996	546428	424618	390232	444904	396042	345994	357156	468254	531447	558189	531709	559326	564410	27340	27727	29388	28751	27843	28420	25319	28556	29825	28080	26738	27826
20	368937	331324	356830	321937	322672	325626	602115	672423	753140	678888	683563	678736	504243	458147	528499	466657	410941	423225	596790	681038	709758	670762	711093	718633	27782	28017	29318	28919	27989	28663	25418	28810	29972	28399	26986	27691
22.5	432573	385436	421750	370362	375131	375701	746446	830820	926905	841244	840127	815345	573331	526221	608603	532276	475499	490066	724848	825711	875577	813739	867630	883883	27848	28291	29420	28869	28226	28555	25573	28946	29908	28669	26995	27878
25	497305	442696	483674	423305	426636	422383	894106	986282	1101842	1001961	997866	951420	644891	592032	687317	596730	537966	554821	864004	977139	1035793	950340	1023849	1036761	28132	28352	29321	28879	28181	28268	25621	29029	30033	28656	27196	27603
27.5	562969	486024	542770	470826	471179	467389	1039350	1137622	1263861	1172549	1137927	1072836	717451	652059	750842	652030	600503	613025	997611	1101082	1176918	1075014	1153899	1178222	28253	28142	29247	28666	27989	27949	25610	29156	29990	28495	26784	27463
30	613352	527385	595944	519343	510825	514661	1169216	1261228	1387577	1317095	1271487	1183335	781352	703818	803229	702182	659357	671373	1124561	1204444	1290242	1177944	1282155	1323629	28300	28081	28489	28509	27952	27793	25337	29142	29463	28523	26751	27392
32.5	646341	557989	638070	558129	551422	557802	1283890	1359302	1497059	1453608	1391855	1296410	836055	739947	841348	741214	716315	718363	1241803	1292591	1382798	1276973	1383777	1440933	28073	27513	27900	27799	27608	27323	24872	28773	28841	27950	26179	27255
35	691470	582018	676409	594648	587674	595758	1380059	1447585	1575046	1565297	1489122	1387906	877598	774365	873876	777049	760812	769146	1342825	1359687	1464024	1360604	1472579	1573366	27702	26622	27141	27387	27198	27062	24244	28541	28056	27248	26107	26757
37.5	728506	607116	712872	632281	625812	641367	1463859	1520593	1650243	1681927	1589812	1499660	907698	804817	897251	804414	811742	810215	1435124	1432929	1544844	1428561	1555500	1677551	27328	26158	26399	26816	26833	26583	23526	27800	27443	26682	25748	26577
40	761048	628592	745261	667210	663719	685429	1533502	1584919	1710580	1762441	1683794	1581323	935401	827722	918705	829556	857680	857461	1506798	1480536	1593033	1494495	1644402	1769433	26801	25439	25845	26385	26444	26531	23071	27498	26655	26356	25181	26181
42.5	796458	652329	777147	699940	693515	725606	1595048	1655826	1761259	1848235	1755222	1661060	967777	852899	942819	858302	894436	892653	1585318	1530274	1648250	1558583	1723913	1877537	26162	24706	25076	25734	26110	26079	22297	26792	26081	25957	24948	26038
45	826158	674006	806029	736855	727019	764008	1633427	1717338	1805077	1909959	1812838	1742285	999565	870305	959133	873582	935865	932917	1641643	1573013	1691274	1614133	1769337	1957694	25797	24280	24495	25338	25788	25652	22021	26297	25285	25421	24585	25823
47.5	858769	698112	836451	765014	761072	797051	1658460	1748987	1840648	1986792	1871492	1833721	1014554	891862	976428	896142	963194	963698	1674720	1625258	1722372	1679446	1826579	2036924	25227	23515	23802	24746	25487	25510	21366	25902	24853	25012	24279	25519
50	892494	718057	859297	796239	788173	837595	1691527	1806323	1866069	2009612	1915811	1905415	1042529	912302	990576	914723	997796	996367	1707017	1652470	1735460	1724844	1864736	2091639	24857	22946	23226	24600	25139	25091	20859	25267	24447	24567	23799	25353
52.5	918489	742951	884004	825782	819915	873421	1684528	1831018	1888021	2057131	1969837	1947843	1061936	937864	1005286	934410	1023110	1024911	1729493	1695460	1768164	1776030	1931737	2150370	24243	22512	22736	24084	24893	24996	20391	24756	23785	24087	23456	25050
55	952840	764053	907545	852710	846423	913602	1683865	1850568	1890672	2071292	1986552	1993428	1083069	956576	1013767	950005	1051214	1052696	1741068	1713262	1766101	1791381	1934671	2164156	23837	22115	22358	23693	24670	24570	19876	24362	23370	23784	23288	24750
57.5	978366	792893	934048	873831	870499	942419	1655301	1865998	1871068	2088092	2006078	2055099	1100079	971586	1022579	959303	1076132	1079128	1741488	1718371	1766340	1835334	1962531	2196756	23382	21628	21860	23158	24190	24427	19453	23841	22766	23366	22896	24669
60	1002444	813095	954053	897882	894123	972270	1645230	1880931	1868649	2103757	2012660	2103733	1117866	990305	1034452	972124	1103111	1110355	1730390	1736639	1771960	1841056	1984748	2259949	22874	21226	21519	22744	23890	24269	19127	23479	22379	23106	22716	24432

## Sheet: Figure 1.f
		RFU
		N1		N2		E1		E2		R1		R2
Hong Kong	WT	270691	258321	91883	93074	325117	246930	105483	117570	335472	354465	390669	340064
	Mod	1180750	1093452	981870	933960	1913738	2070144	790825	1097799	583221	519525	757336	780095
USA	WT	366521	328360	75440	83522	150383	239502	154076	135009	1008219	832509	374193	365133
	Mod	1042247	977179	1069551	1017380	1049288	1225710	1243827	1200864	745075	651947	904417	841203
Italy	WT	361237	375138	94413	94144	428077	434152	141474	140753	663045	687400	315660	312172
	Mod	907398	977403	902210	926135	944850	1073028	1194518	1210800	775146	626429	624233	764371
NTC	WT	18162	20679	18019	20438	19436	19360	19224	20145	19045	21228	19125	19547
	Mod	17139	20030	18457	20058	18278	20768	20339	19896	18657	19928	17685	18341

## Sheet: Figure 1.g
	RFU
Time (min)	LbCas12a : crN2-WT			LbCas12a : crN2-Mod			LbCas12aD156R : crN2-WT			LbCas12aD156R : crN2-Mod
0	200251	211362	181261	361991	372298	394230	197005	201828	213535	430077	466770	490023
1	242220	266889	232428	504366	528126	555532	258448	258099	269866	582219	647207	669444
2	291332	323461	285283	669874	707804	722259	319864	316130	329418	745729	831023	852288
3	344271	373469	340074	822690	855767	886723	376525	372172	393497	901032	1007895	1017274
4	391873	428318	395602	971473	1003594	1047155	433709	428845	460457	1041383	1162011	1183847
5	443172	479969	451468	1130400	1153881	1201373	489695	487109	524264	1182217	1324689	1322116
6	496682	530296	508720	1266220	1292975	1336713	544362	543887	589915	1315455	1467921	1466080
7	548865	578823	566016	1392987	1421689	1482703	597139	596050	655696	1447835	1603571	1587523
8	593678	626230	620020	1521704	1546659	1611518	643043	651161	718055	1547563	1725593	1714629
9	636536	673396	674335	1634523	1668711	1719094	694879	699918	788642	1672726	1858266	1841095
10	680261	717642	721574	1748468	1791099	1846135	737941	751538	853052	1786873	1958654	1939629

## Sheet: Figure 2.a
	RFU
cp/uL	WT			Mod
200	1092617	916282	1914237	2024418	1914237	1834752
50	1005328	14963	750120	1993647	17264	1796485
32	519547	15811	15072	1425179	17335	15953
16	16087	14956	16278	16438	16285	15582
7.9	15694	15896	574901	16271	16220	1792458
3.2	16137	14591	16455	16141	17799	16431
1.8	17325	16948	17805	17120	16493	16082
0.6	15725	15409	17845	16081	16288	16033
0.2	16465	16927	17468	15598	16595	17503
0	16312	15951	16404	16119	16106	15601

## Sheet: Figure 2.b
	RFU
cp/uL	WT			Mod
200	299.499	303.672	299.156	1355.17	1497.78	1692.82
50	119.825	99.148	28.26	1049.2	888.69	1575.2
32	44.619	21.352	26.627	304.014	171.464	123.076
16	117.32	37.744	54.45	600.547	408.52	319.646
7.9	66.982	15.634	77.532	391.988	18.684	331.419
3.2	79.828	42.504	17.424	673.309	466.199	46.271
1.8	88.765	29.353	16.785	607.881	237.952	47.611
0.6	94.963	15.992	39.125	1033.62	17.57	249.503
0.2	117.671	15.907	15.414	804.543	16.952	15.253
0	14.967	16.185	15.484	16.489	17.122	15.911

## Sheet: Figure 2.c
	RFU
cp/uL	WT			Mod
200	15909	190819	15864	35849	1832605	27108
50	190319	131877	163433	1538747	1735012	1718883
32	14628	175898	165080	24263	1902956	1631931
16	15724	202326	177915	29596	1898185	1956954
7.9	15711	16989	32565	16694	88600	363644
3.2	16006	16443	16712	15294	16523	17625
1.8	16526	16102	16514	15761	16138	28108
0.6	17004	72229	16454	16411	1252080	17201
0.2	18428	16629	16857	49226	16677	17398
0	17132	15921	15972	14663	17460	16954

## Sheet: Figure 2.d
	RFU
cp/uL	WT			Mod
200	538447	440711	381113	1372405	1067484	1185965
50	14718	16851	16236	19302	16745	17691
32	15634	15688	278878	18548	17444	440701
16	16379	486938	17294	16705	1265232	17967
7.9	16843	18478	17165	17747	18430	18556
3.2	16436	17184	16083	17712	17259	18570
1.8	17817	16960	17172	16895	16251	18564
0.6	18107	16397	17575	16388	17747	17617
0.2	17294	17417	17576	17246	17379	17494
0	17207	16961	17533	16420	16382	17881

## Sheet: Figure 2.e
cp/uL	RFU
0.6	19.432	20.524	20.654	19.513	20.158	19.129	655.737	689.489	19.815	20.686	20.911	432.413	46.948	18.58	15.412	519.364	181.444	19.134	15.299	799.531
1.8	19.074	18.254	282.893	65.864	352.432	17.836	471.231	105.518	18.789	330.321	18.414	19.902	19.446	224.733	268.724	37.421	35.772	442.357	18.976	210.246
3.6	10.688	10.454	10.848	11.012	526.336	11.145	541.293	12.041	452.835	736.627	456.364	371.524	296.797	350.059	9.038	8.833	9.401	354.2	10.059	9.976
12	10.598	244.98	376.29	748.167	11.453	11.213	95.96	10.979	142.238	329.416	9.518	289.168	286.679	379.859	219.713	431.71	8.115	210.56	389.669	356.61
15	508.962	657.101	581.023	556.68	804.44	680.654	777.182	560.766	569.271	632.816	814.093	796.721	717.825	620.224	670.128	773.165	706.955	715.148	635.382	742.725
20	640.984	522.071	548.123	553.135	560.816	535.735	715.223	834.689	700.322	569.304	678.224	550.398	687.756	649.095	591.444	851.357	627.978	604.145	670.586	681.997

[truncated: 7 more sheets: Figure 2.f, Figure 2.i, Figure 3.a, Figure 3.b, Figure 3.d, Figure 4.c, Figure 4.e]
