# Supplementary material for: Clinical validation of engineered CRISPR/Cas12a for rapid SARS-CoV-2 detection
Source: Commun Med (Lond). 2022 Jan 12;2:7. doi: 10.1038/s43856-021-00066-4 (PMC9053293; doi:10.1038/s43856-021-00066-4)
Supplement: Supplementary file 3 — Supplementary Data 2 [file 43856_2021_66_MOESM3_ESM.xlsx]

## Sheet: crRNAs
Name	Sequence	Source
crRNAs
crN1-WT	UAAUUUCUACUAAGUGUAGAUGUGGACCCUAGAUUCAACU	This study
crN1-Mod	UAAUUUCUACUAAGUGUAGAUGUGGACCCUAGAUUCAACUTATTATT	This study
crN2-WT	UAAUUUCUACUAAGUGUAGAUCCCCCAGCGCUUCAGCGUUC	J.P. Broughton et al.
crN2-Mod	UAAUUUCUACUAAGUGUAGAUCCCCCAGCGCUUCAGCGUUCTATTATT	This study
crE1-WT	UAAUUUCUACUAAGUGUAGAUGUGGUAUUCUUGCUAGUUAC	J.P. Broughton et al.
crE1-Mod	UAAUUUCUACUAAGUGUAGAUGUGGUAUUCUUGCUAGUUACTATTATT	This study
crE2-WT	UAAUUUCUACUAAGUGUAGAUUUGCUUUCGUGGUAUUCUUG	J.P. Broughton et al.
crE2-Mod	UAAUUUCUACUAAGUGUAGAUUUGCUUUCGUGGUAUUCUUGTATTATT	This study
crR1-WT	UAAUUUCUACUAAGUGUAGAUUCAAGCUGUCACGGCCAAUG	This study
crR1-Mod	UAAUUUCUACUAAGUGUAGAUUCAAGCUGUCACGGCCAAUGTATTATT	This study
crR2-WT	UAAUUUCUACUAAGUGUAGAUACAUUUGUCAAGCUGUCACG	This study
crR2-Mod	UAAUUUCUACUAAGUGUAGAUACAUUUGUCAAGCUGUCACGTATTATT	This study
crP-WT	UAAUUUCUACUAAGUGUAGAUAAUUACUUGGGUGUGACCCU	K.A Curtis et al.
crP-Mod	UAAUUUCUACUAAGUGUAGAUAAUUACUUGGGUGUGACCCUTATTATT	This study

## Sheet: RT-LAMP Primers
Name	Sequence	Source
LAMP Primers
F3-N1	TCATGACGTTCGTGTTGT	This study
B3-N1	TTGAGTGAGAGCGGTGAA	This study
FIP-N1	TAATGCGGGGTGCATTTCGAGATTTCATCTAAACGAACAAAC	This study
BIP-N1	TAACCAGAATGGAGAACGCAAGTATTATTGGGTAAACCTTGG	This study
LF-N1	CTGATTTTGGGGTCCATTA	This study
LB-N1	GTGGGGCGCGATCAAAACAAC	This study
F3-N2	AACACAAGCTTTCGGCAG	J.P. Broughton et al.
B3-N2	GAAATTTGGATCTTTGTCATCC	J.P. Broughton et al.
FIP-N2	TGCGGCCAATGTTTGTAATCAGCCAAGGAAATTTTGGGGAC	J.P. Broughton et al.
BIP-N2	CGCATTGGCATGGAAGTCACTTTGATGGCACCTGTGTAG	J.P. Broughton et al.
LF-N2	TTCCTTGTCTGATTAGTTC	J.P. Broughton et al.
LB-N2	ACCTTCGGGAACGTGGTT	J.P. Broughton et al.
F3-E1&E2	CCGACGACGACTACTAGC	J.P. Broughton et al.
B3-E1&E2	AGAGTAAACGTAAAAAGAAGGTT	J.P. Broughton et al.
FIP-E1&E2	CTAGCCATCCTTACTGCGCTACTCACGTTAACAATATTGCA	J.P. Broughton et al.
BIP-E1&E2	ACCTGTCTCTTCCGAAACGAATTTGTAAGCACAAGCTGATG	J.P. Broughton et al.
LF-E1&E2	TCGATTGTGTGCGTACTGC	J.P. Broughton et al.
LB-E1&E2	TGAGTACATAAGTTCGTAC	J.P. Broughton et al.
F3-R1&R2	TCAAGTATTGAGTGAAATGGTC	This study
B3-R1&R2	TCTATAGAGACACTCATAAAGTCT	This study
FIP-R1&R2	AAACACTATTAGCATAAGCACGGTTCACTATATGTTAAACCA	This study
BIP-R1&R2	TGCACTTTTATCTACTGATGGTGTTGTAAATTGCGGACAT	This study
LF-R1&R2	GTTGTGGCATCTCCTGATGA	This study
LB-R1&R2	GTAACAAAATTGCCGATAAG	This study
F3-RNaseP	TTGATGAGCTGGAGCCA	K.A Curtis et al.
B3-RNaseP	CACCCTCAATGCAGAGTC	K.A Curtis et al.
FIP-RNaseP	GTGTGACCCTGAAGACTCGGTTTTAGCCACTGACTCGGATC	K.A Curtis et al.
BIP-RNaseP	CCTCCGTGATATGGCTCTTCGTTTTTTTCTTACATGGCTCTGGTC	K.A Curtis et al.
LF-RNaseP	ATGTGGATGGCTGAGTTGTT	K.A Curtis et al.
LB-RNaseP	CATGCTGAGTACTGGACCTC	K.A Curtis et al.

## Sheet: Reporters
Name	Sequence	Source
Reporter
Fluorescence-based reporter	/56-FAM/TTATT/3IABkFQ/	J.S. Chen et al
Lateral flow reporter	/56-FAM/TTATTATT/3Bio/	J.P. Broughton et al.
Dual reporter v1	/56-FAM/TTATTA/iBiodT/3IABkFQ/	This study
Dual reporter v2	/5IABkFQ/TTATTAT/iFluorT/ATTATT/3Bio/	This study
Dual reporter v3	/5IABkFQ/TTATTAT/iBiodT/ATTATT/36-FAM/	This study

## Sheet: Cas12a sequences
Name	Sequence	Source
LbCas12a amino acid sequences
LbCas12a	MSKLEKFTNCYSLSKTLRFKAIPVGKTQENIDNKRLLVEDEKRAEDYKGVKKLLDRYYLSFINDVLHSIKLKNLNNYISLFRKKTRTEKENKELENLEINLRKEIAKAFKGNEGYKSLFKKDIIETILPEFLDDKDEIALVNSFNGFTTAFTGFFDNRENMFSEEAKSTSIAFRCINENLTRYISNMDIFEKVDAIFDKHEVQEIKEKILNSDYDVEDFFEGEFFNFVLTQEGIDVYNAIIGGFVTESGEKIKGLNEYINLYNQKTKQKLPKFKPLYKQVLSDRESLSFYGEGYTSDEEVLEVFRNTLNKNSEIFSSIKKLEKLFKNFDEYSSAGIFVKNGPAISTISKDIFGEWNVIRDKWNAEYDDIHLKKKAVVTEKYEDDRRKSFKKIGSFSLEQ…	M.A. Moreno-Mateos et al
LbCas12aD156R	MSKLEKFTNCYSLSKTLRFKAIPVGKTQENIDNKRLLVEDEKRAEDYKGVKKLLDRYYLSFINDVLHSIKLKNLNNYISLFRKKTRTEKENKELENLEINLRKEIAKAFKGNEGYKSLFKKDIIETILPEFLDDKDEIALVNSFNGFTTAFTGFFRNRENMFSEEAKSTSIAFRCINENLTRYISNMDIFEKVDAIFDKHEVQEIKEKILNSDYDVEDFFEGEFFNFVLTQEGIDVYNAIIGGFVTESGEKIKGLNEYINLYNQKTKQKLPKFKPLYKQVLSDRESLSFYGEGYTSDEEVLEVFRNTLNKNSEIFSSIKKLEKLFKNFDEYSSAGIFVKNGPAISTISKDIFGEWNVIRDKWNAEYDDIHLKKKAVVTEKYEDDRRKSFKKIGSFSLEQ…	This study
